# Supplementary material for: Organic Germanium (Ge-132) Reduces Glycative Damage While Maintaining Cellular Stress Signaling, Revealing Limited Coordination Between Biochemical and Cellular Responses
Source: Molecules. 2026 Jul 8;31(14):2405. doi: 10.3390/molecules31142405 (PMC13413932; doi:10.3390/molecules31142405)
Supplement: Supplementary file 1 [file molecules-31-02405-s001.zip]

Archive with 3 entries (3 files):
- Figure S1. Relative expression of autophagy and lysosomal-associated genes.pdf
- Table S1. Ge-132 evidence-mapping review, Full tables.pdf
- Table S2. qRT-PCR Oligonucleotides.pdf
